# Supplementary material for: Wastewater and environmental sampling holds potential for antimicrobial resistance surveillance in food-producing animals - a pilot study in South African abattoirs
Source: Front Vet Sci. 2024 Oct 3;11:1444957. doi: 10.3389/fvets.2024.1444957 (PMC11483616; doi:10.3389/fvets.2024.1444957)
Supplement: Supplementary file 1 [file Table_1.xlsx]

## Sheet: Supp.Table1
Supplementary Table 1. Accession numbers for ENA project ERP155769(PRJEB70870) and sequencing statistics for whole-genome sequenced isolates of Escherichia coli (n=15) and Klebsiella pneumoniae (n=6) isolated using CHROMagar Orientation with ESBL supplement. Samples were obtained from floor drainages and wastewater of six South African abattoirs handling various animal species (cattle, sheep, pig…
		Accession numbers (ENA)		Sequencing statistics
Species	Isolate Identification number (ID)	Sample accession number	Read accession number	Contig Count (Assembled)	N50 (Assembled)	Read Count (Assembled)	Assembly Base Count	Average Contig Length (Assembled)	Average Coverage (Assembled)
Escherichia coli	194	ERS17207742	ERR12019280	182	133052	5534383	4846050	26626	170
Escherichia coli	204	ERS17207744	ERR12663019	115	134540	5551327	4724643	41083	175
Escherichia coli	115	ERS17207745	ERR12663020	324	110310	5516346	4995441	15418	163
Escherichia coli	117	ERS17207746	ERR12663021	327	110075	5503569	4997531	15282	163
Escherichia coli	272	ERS17207747	ERR12663022	128	136048	5547969	4758695	37177	174
Escherichia coli	124	ERS17207748	ERR12663023	297	81473	5487848	4674760	15739	174
Escherichia coli	275	ERS17207755	ERR12663024	270	75330	5557768	5077851	18806	162
Escherichia coli	136	ERS17207750	ERR12663025	133	148642	5553997	4992991	37541	166
Escherichia coli	143	ERS17207752	ERR12663026	264	90601	5525032	4952206	18758	165
Escherichia coli	151	ERS17207754	ERR12663027	229	115652	5531356	5041785	22016	163
Escherichia coli	251	ERS17207762	ERR12663028	265	94437	5517886	5203315	19635	157
Escherichia coli	163	ERS17207757	ERR12663029	259	79722	5534811	4964916	19169	165
Escherichia coli	176	ERS17207759	ERR12663030	114	148642	5559806	4994611	43812	166
Escherichia coli	182	ERS17207760	ERR12663031	296	65251	5525513	4989093	16855	164
Escherichia coli	15	ERS17207761	ERR12663032	135	148642	5547422	5015362	37150	165
Klebsiella pneumoniae	199	ERS17207743	ERR12663033	99	243646	6283182	5436022	54909	173
Klebsiella pneumoniae	130	ERS17207749	ERR12663034	88	229363	6281795	5343851	60725	175
Klebsiella pneumoniae	138	ERS17207751	ERR12663035	103	186673	6266718	5388872	52319	173
Klebsiella pneumoniae	150	ERS17207753	ERR12663036	152	146663	6275733	5486971	36098	170
Klebsiella pneumoniae	159	ERS17207756	ERR12663037	92	229363	6279284	5343196	58078	175
Klebsiella pneumoniae	170	ERS17207758	ERR12663038	99	250385	6272507	5341124	53950	175
