# Supplementary material for: Wastewater and environmental sampling holds potential for antimicrobial resistance surveillance in food-producing animals - a pilot study in South African abattoirs
Source: Front Vet Sci. 2024 Oct 3;11:1444957. doi: 10.3389/fvets.2024.1444957 (PMC11483616; doi:10.3389/fvets.2024.1444957)
Supplement: Supplementary file 2 [file Table_2.xlsx]

## Sheet: Supp.Table 2_All_Isolates
Supplementary Table 2. All selected colonies and identified species from different abattoirs, sample types, and selective media. Species identification was conducted with Matrix-assisted laser desorption ionization-time of flight mass spectrometry (MALDI-TOF MS). Colony morphology and isolate IDs specified. FD, Floor drainage.
			CHROMagar orientation+ESBL-supplement				CHROMagar mSuperCARBACarba				CHROMagar VRE				CHROMagar MRSA				CHROMagar CandidaPlus
Abattoir	Sample type		Description of Growth	Picked colony	IsolateID	Species (MALDI-TOF)	Description of Growth	Picked colony	IsolateID	Species (MALDI-TOF)	Description of Growth	Picked colony	IsolateID	Species (MALDI-TOF)	Description of Growth	Picked colony	IsolateID	Species (MALDI-TOF)	Description of Growth	Picked colony	IsolateID	Species (MALDI-TOF)
1	Floor drainage	FD1	Abundantly pink and blue colonies	Blue	SA1s1_189	Citrobacter sedlakii	No growth				No growth				Few blue colonies	No colonies for second culture			No growth
				Blue	SA1s1_190	Citrobacter sedlakii
				Blue	SA1s1_191	Citrobacter sedlakii
				Blue	SA1s1_192	Citrobacter sedlakii
				Blue	SA1s1_193	Citrobacter sedlakii
				Pink	SA1s1_194	Escherichia coli
				Pink	SA1s1_195	Escherichia coli
				Pink	SA1s1_196	Escherichia coli
				Pink	SA1s1_197	Escherichia coli
				Pink	SA1s1_198	Escherichia coli
		FD2	No growth				No growth				No growth				Abundantly very small blue colonies	No colonies for second culture			No growth
		FD3	Pink colonies, large blue colonies, light/cream colonies	Blue	SA1s3_199	Klebsiella pneumoniae	No growth				No growth				Very small blue colonies	No colonies for second culture			One violet colony	No colonies for second culture
				Blue	SA1s3_200	Klebsiella pneumoniae
				Blue	SA1s3_201	Klebsiella pneumoniae
				Blue	SA1s3_202	Klebsiella pneumoniae
				Blue	SA1s3_203	Klebsiella pneumoniae
				Pink	SA1s3_204	Escherichia coli
				Pink	SA1s3_205	Escherichia coli
				Pink	SA1s3_206	Escherichia coli
				Pink	SA1s3_207	Escherichia coli
				Pink	SA1s3_208	Escherichia coli
				Light/Cream	SA1s3_209	Proteus penneri
				Light/Cream	SA1s3_210	Proteus hauseri
	Wastewater	Raw	Five clear colonies	No colonies for 2nd culture			No growth				Individaul brown colonies	No colonies for second culture			Abundantly blue and pink colonies, few large violet colonies	Pink	SA1w_28	Does not grow on second culture	Few brown colonies	No colonies for second culture
																Pink	SA1w_29	No peaks found
																Pink	SA1w_30	untypical, not continued
																Pink	SA1w_31	untypical, not continued
																Pink	SA1w_32	untypical, not continued
																Pink	SA1w_33	untypical, not continued
		Enrichement	Moderately small green colonies and light colonies	Green	SA1we_260	Stenotrophomonas maltophilia	Abundantly small ligth colonies	Light	SA1we_290	Stenotrophomonas maltophilia	Individual ligth colonies	No colonies for second culture			Abundantly pink and blue colonies	Pink	SA1we_225	Lysinibacillus boronitolerans	No growth
				Green	SA1we_261	Stenotrophomonas maltophilia		Light	SA1we_291	Stenotrophomonas maltophilia						Pink	SA1we_226	Lysinibacillus boronitolerans
				Ligth	SA1we_262	Stenotrophomonas maltophilia		Light	SA1we_292	Stenotrophomonas maltophilia						Pink	SA1we_227	No peaks found
				Ligth	SA1we_263	Stenotrophomonas maltophilia		Light	SA1we_293	Stenotrophomonas maltophilia						Pink	SA1we_228	Lysinibacillus xylanilyticus
																Pink	SA1we_229	Lysinibacillus xylanilyticus
																Pink	SA1we_230	No peaks found
2	Floor drainage	FD1	Two pink colonies	Pink	SA2s1_115	Escherichia coli	No growth				No growth				Very small blue colonies	No colonies for 2nd culture			No growth
				Pink	SA2s1_116	Escherichia coli
		FD2	No growth				No growth				No growth				Few individual pink and small blue colonies	1 pink	SA2s2_71	No peaks found	No growth
		FD3	Moderately pink colonies	Pink	SA2s3_117	Escherichia coli	No growth				Individual small pink colonies	Pink	SA2s3_332	Enterococcus gallinarum	Few blue colonies	No colonies for second culture			No growth
				Pink	SA2s3_118	Escherichia coli						Pink	SA2s3_333	No peaks found
				Pink	SA2s3_119	Escherichia coli						Pink	SA2s3_334	Enterococcus gallinarum
				Pink	SA2s3_120	Escherichia coli						Pink	SA2s3_335	Enterococcus gallinarum
				Pink	SA2s3_121	Escherichia coli						Pink	SA2s3_336	Enterococcus gallinarum
												Pink	SA2s3_337	Enterococcus gallinarum
	Wastewater	Raw	Few individual light blue colonies and few light/cream colonies	Blue	SA2w_16	Serratia fonticola	Individual light/cream colonies	Light/cream	SA2w_11	Pseudomonas oleovorans	Ligth blue, dark blue and green colonies, one violet and few individual brown and light colonies	Ligth blue	SA2w_306	untypical, not continued	Moderately pink colonies and ligth blue colonies	Pink	SA2w_38	Bacillus licheniformis	Few individual ligth and pink colonies, few individual large "hairy" colonies	Pink	SA2w_318	Myerozyma guilliermondii
				Light/Cream	SA2w_21	Pseudomonas oleovorans		Light/cream	SA2w_12	Pseudomonas oleovorans		Ligth blue	SA2w_307	untypical, not continued		Pink	SA2w_39	Bacillus licheniformis		Pink	SA2w_319	Myerozyma guilliermondii
				Light/Cream	SA2w_34	Pseudomonas oleovorans		Light/cream	SA2w_13	Pseudomonas oleovorans		Dark blue	SA2w_308	No Organism Identification possible		Pink	SA2w_40	Does not grow on second culture		Light	SA2w_320	Candida parapsilosis
								Light/cream	SA2w_14	Pseudomonas oleovorans		Dark blue	SA2w_309	No Organism Identification possible		Pink	SA2w_41	Does not grow on second culture		Pink	SA2w_321	Myerozyma guilliermondii
												Violet	SA2w_312	No Organism Identification possible		Pink	SA2w_42	Does not grow on second culture		Light	SA2w_322	Myerozyma guilliermondii
												Blue	SA2w_313	Brevundimonas vesicularis		Pink	SA2w_43	Does not grow on second culture		Light	SA2w_323	Myerozyma guilliermondii
												Pink	SA2w_365	Sphingobacterium multivorum						Pink	SA2w_324	Myerozyma guilliermondii
																				Pink	SA2w_325	Myerozyma guilliermondii
																				Pink	SA2w_326	Myerozyma guilliermondii
																				Pink	SA2w_327	Myerozyma guilliermondii
		Enrichement	Blue and light colonies, violet colony, light pink colonies with darker center	Violet	SA2we_266	Does not grow on second culture	Abundantly light colonies, individual blue and pink colonies	Blue	SA2we_298	Acinetobacter pittii	Moderately small violetely pink and light blue colonies, some ligth colonies	Pink	SA2we_361	Enterococcus gallinarum	Two pink colonies and few blue colonies	Pink	SA2we_235	No Organism Identification possible	No growth
				Blue	SA2we_267	Enterobacter cloacae		Blue	SA2we_299	Acinetobacter pittii		Pink	SA2we_362	No peaks found		Pink	SA2we_236	Bacillus cereus
				Blue	SA2we_268	Serratia fonticola		Light	SA2we_300	Acinetobacter baumannii		Pink	SA2we_363	Enterococcus gallinarum
				Blue	SA2we_269	Serratia fonticola		Light	SA2we_301	Acinetobacter pittii		Pink	SA2we_364	Enterococcus gallinarum
				Light	SA2we_270	Pseudomonas otitidis		Light	SA2we_302	Pseudomonas oleovorans
				Light	SA2we_271	Stenotrophomonas maltophilia		Light	SA2we_303	Pseudomonas oleovorans
				Pink	SA2we_272	Escherichia coli
				Light	SA2we_273	Acinetobacter pittii
				Light	SA2we_274	Acinetobacter pittii
3	Floor drainage	FD1	No growth				No growth				Two very small pink colonies	No colonies for second culture			Very small ligth blue colonies with some small pink colonies mixed between the blue colonies	No colonies for 2nd culture			No growth
		FD2	Abundantly pink and light blue colonies, few light colonies	Blue	SA3s2_122	Proteus hauseri	No growth				No growth				Moderately pink colonies, few blue colonies	6 pink	SA3s2_72	Lysinibacillus boronitolerans	One violet colony	No colonies for second culture
				Blue	SA3s2_123	Proteus hauseri											SA3s2_73	Lysinibacillus boronitolerans
				Pink	SA3s2_124	Escherichia coli											SA3s2_74	Lysinibacillus xylanilyticus
				Pink	SA3s2_125	Escherichia coli											SA3s2_75	Lysinibacillus boronitolerans
				Light	SA3s2_126	Proteus hauseri											SA3s2_76	Lysinibacillus xylanilyticus
				Light	SA3s2_127	Proteus hauseri											SA3s2_77	Lysinibacillus boronitolerans
		FD3	Few ligth colonies	Light	SA3s3_128	Proteus mirabilis	No growth				One very small blue colony	No colonies for second culture			Abundantly ligth blue colonies	No colonies for second culture			No growth
				Light	SA3s3_129	Proteus penneri
	Wastewater	Raw	Abundantly ligth/cream colonies	Light/cream	SA3w_17	No Organism Identification possible	Abundantly light/cream colonies	Light/cream	SA3w_3	Pseudomonas putida	Abundantly brown colonies, 2 blue colonies and 2 violet colonies	Blue	SA3w_304	Untypical in the second culture, not continued	Few pink colonies and few blue colonies	Pink	SA3w_26	Lysinibacillus xylanilyticus	One blue colony with blue halo, one pink colony and some moldy/hairy growth	Blue	SA3w_316	No peaks found
				Light/cream	SA3w_18	No peaks found		Light/cream	SA3w_4	No Organism Identification possible		Blue	SA3w_305	Untypical in the second culture, not continued		Pink	SA3w_27	Lysinibacillus xylanilyticus		Pink	SA3w_317	Myerozyma guilliermondii
								Light/cream	SA3w_5	No Organism Identification possible
								Light/cream	SA3w_6	Pseudomonas fulva
		Enrichement	2 violet colonies with pink halo, abundantly light colonies	Violet with pink halo	SA3we_256	Citrobacter sedlakii	Abundantly light and few blue colonies	Blue	SA3we_284	Acinetobacter nosocomialis	Few pink colonies, few light colonies, some light brown colonies	Pink	SA3we_351	Enterococcus gallinarum	Very small blue colonies and some pink colonies	Vioket	SA3we_219	Untypical in the second culture, not continued	One pink colony	No colonies for second culture
				Violet with pink halo	SA3we_257	Citrobacter sedlakii		Blue	SA3we_285	Stenotrophomonas maltophilia		Pink	SA3we_352	Enterococcus gallinarum		Pink	SA3we_220	Untypical in the second culture, not continued
				Light	SA3we_258	Pseudomonas mendocina		Light	SA3we_286	Stenotrophomonas maltophilia		Pink	SA3we_353	Enterococcus gallinarum		Pink	SA3we_221	Untypical in the second culture, not continued
				Light	SA3we_259	Acinetobacter nosocomialis		Light	SA3we_287	Stenotrophomonas maltophilia		Pink	SA3we_354	Enterococcus gallinarum		Pink	SA3we_222	Lysinibacillus boronitolerans
								Light	SA3we_288	Acinetobacter nosocomialis						Pink	SA3we_223	Does not grow on second culture
								Light	SA3we_289	Stenotrophomonas maltophilia						Pink	SA3we_224	Does not grow on second culture
4	Floor drainage	FD1	Few individaul light colonies	Light	SA4s1_104	Proteus penneri	No growth				No growth				No growth				No growth
				Light	SA4s1_105	Does not grow on second culture
		FD2	Few individual light colonies	Light	SA4s1_106	Proteus penneri	No growth				No growth				Moderately pink colonies	Pink	SA4s2_60	Lysinibacillus fusiformis	No growth
				Light	SA4s1_107	Proteus penneri										Pink	SA4s2_61	Lysinibacillus sphaericus
																Pink	SA4s2_62	Lysinibacillus fusiformis
																Pink	SA4s2_63	Lysinibacillus fusiformis
																Pink	SA4s2_64	Lysinibacillus xylanilyticus
																Pink	SA4s2_65	untypical, not continued
		FD3	Few individual blue and light colonies	Blue	SA4s3_108	Proteus hauseri	No growth				No growth				Few pink colonies and small blue colonies	Pink	SA4s3_66	Does not grow on 2nd culture	No growth
				Blue	SA4s3_109	Proteus hauseri										Pink	SA4s3_67	Does not grow on 2nd culture
				Blue	SA4s3_110	Proteus hauseri										Pink	SA4s3_68	Does not grow on 2nd culture
				Blue	SA4s3_111	Proteus hauseri										Pink	SA4s3_69	Does not grow on 2nd culture
				Blue	SA4s3_112	Proteus hauseri										Pink	SA4s3_70	Lysinibacillus xylanilyticus
				Light	SA4s3_113	Proteus penneri
				Light	SA4s3_114	Proteus vulgaris
	Wastewater	Raw	Abundantly light/cream colonies	Light/cream	SA4w_19	No Organism Identification possible	Abundalty light/cream colonies	Light/cream	SA4w_7	Pseudomonas monteilii	One blue colony, few very small pink colonies and abundantly brown colonies	Blue	SA4w_310	Untypical in the second culture, not continued	Few pink and few clear colonies	Pink	SA4w_34	Does not grow on 2nd culture	Hairy/moldy looking growth. One pink colony under the hairy growth	No colonies for second culture
				Light/cream	SA4w_20	Pseudomonas fragi		Light/cream	SA4w_8	Pseudomonas fragi						Pink	SA4w_35	Does not grow on 2nd culture
								Light/cream	SA4w_9	Pseudomonas putida						Pink	SA4w_36	Does not grow on 2nd culture
								Light/cream	SA4w_10	No Organism Identification possible						Pink	SA4w_37	Bacillus cereus
		Enrichement	Abundantly light/cream colonies	Light/cream	SA4we_264	Acinetobacter sichuanensis	Moderately small ligh colonies	Light	SA4we_294	Pseudomonas cirtonellosis	Few very small pink colonies, abundantly light yellow colonies, some blue colonies	Pink	SA4we_355	Enterococcus gallinarum	Moderately violet, pink and blue colonies	Violet	SA4we_231	Untypical in the second culture, not continued	No growth
				Light/cream	SA4we_265	Pseudomonas mendocina		Light	SA4we_295	Pseudomonas cirtonellosis		Pink	SA4we_356	Enterococcus gallinarum		Violet	SA4we_232	Untypical in the second culture, not continued
								Light	SA4we_296	Pseudomonas cirtonellosis		Pink	SA4we_357	Enterococcus gallinarum		Pink	SA4we_233	Lysinibacillus boronitolerans
								Light	SA4we_297	Pseudomonas mendocina		Pink	SA4we_358	Enterococcus gallinarum		Pink	SA4we_234	Lysinibacillus boronitolerans
												Pink	SA4we_359	Enterococcus gallinarum
												Pink	SA4we_360	Enterococcus gallinarum
5	Floor drainage	FD1	Abundantly pink and moderately blue colonies	Blue	SA5s1_130	Klebsiella pneumoniae	Abundantly very ligth pink colonies	Ligth pink	SA5s1_47	Acinetobacter baumannii	Abundantly very small violety pink colonies, some blue colonies	No colonies for scond culture			Abundantly small blue colonies	No colonies for second culture			Few pink colonies	No colonies for second culture
				Blue	SA5s1_131	Klebsiella pneumoniae		Ligth pink	SA5s1_48	Acinetobacter baumannii
				Blue	SA5s1_132	Klebsiella pneumoniae		Ligth pink	SA5s1_49	Acinetobacter baumannii
				Pink	SA5s1_133	Escherichia coli		Ligth pink	SA5s1_50	Acinetobacter baumannii
				Pink	SA5s1_134	Escherichia coli
				Pink	SA5s1_135	Escherichia coli
				Pink	SA5s1_136	Escherichia coli
				Pink	SA5s1_137	Escherichia coli
		FD2	Abundantly pink, blue and light colonies	Blue	SA5s2_138	Klebsiella pneumoniae	Few ligth colonies	Ligth	SA5s2_51	Acinetobacter baumannii	Abundantly small pink colonies, moderately large light green colonies	Pink	SA5s2_338	does not grow on second culture	Few light blue colonies and few pink colonies	Pink	SA5s2_78	Does not grow on second culture	Few pink colonies	No colonies for second culture
				Blue	SA5s2_139	Klebsiella pneumoniae		Ligth	SA5s2_52	Acinetobacter baumannii		Pink	SA5s2_339	does not grow on second culture		Pink	SA5s2_79	Does not grow on second culture
				Blue	SA5s2_140	Klebsiella pneumoniae		Ligth	SA5s2_53	Stenotrophomonas maltophilia		Pink	SA5s2_340	does not grow on second culture
				Blue	SA5s2_141	Klebsiella pneumoniae		Ligth	SA5s2_54	Acinetobacter baumannii		Pink	SA5s2_341	does not grow on second culture
				Blue	SA5s2_142	Klebsiella pneumoniae						Pink	SA5s2_342	does not grow on second culture
				Pink	SA5s2_143	Escherichia coli						Pink	SA5s2_343	does not grow on second culture
				Pink	SA5s2_144	Escherichia coli
				Pink	SA5s2_145	Escherichia coli
				Pink	SA5s2_146	Escherichia coli
				Pink	SA5s2_147	Escherichia coli
				Light	SA5s2_148	Proteus mirabilis
				Light	SA5s2_149	Proteus mirabilis
		FD3	Moderately pink colonies, one blue colony, few light/clear colonies	Blue	SA5s3_150	Klebsiella pneumoniae	No growth				Moderately small pink colonies, individual blue colonies and small green colonies	No colonies for second culture			Very small pink and light blue colonies	Pink	SA5s3_80	Enterococcus faecium	Few pink colonies	No colonies for second culture
				Pink	SA5s3_151	Escherichia coli										Pink	SA5s3_81	Vagococcus fluvialis
				Pink	SA5s3_152	Escherichia coli										Pink	SA5s3_82	Vagococcus fluvialis
				Pink	SA5s3_153	Escherichia coli										Pink	SA5s3_83	No Organism Identification possible
				Pink	SA5s3_154	Escherichia coli										Pink	SA5s3_84	Vagococcus fluvialis
				Pink	SA5s3_155	Escherichia coli										Pink	SA5s3_85	Vagococcus fluvialis
				Light	SA5s3_156	Proteus mirabilis
				Light	SA5s3_157	Proteus mirabilis
	Wastewater	Raw	One clear colony	No colonies for second culture			One ligth/cream colony	Light/cream	SA5.2w_2	Untypical in the second culture, not continued	One pink colony	Pink	SA5.2w_311	Pseudomonas pentosaceus	Abundantly blue colonies, few pink colonies and few violet colonies	Pink	SA5.1w_46	Lysinibacillus xylanilyticus	Few ligth and few pink colonies	Light	SA5.2w_328	Candida parapsilosis
																Pink	SA5.2w_44	Does not grow on second culture		Light	SA5.2w_329	Candida parapsilosis
																Pink	SA5.2w_45	Does not grow on second culture		Pink	SA5.2w_330	Candida parapsilosis
																				Pink	SA5.2w_331	Candida parapsilosis
		Enrichement	Abundantly pink colonies	Pink	SA5.1we_275	Escherichia coli	No growth				No growth				Abundantly pink colonies, few individual blue colonies	Pink	SA5.1we_243	Lysinibacillus boronitolerans	No growth
				Pink	SA5.1we_276	Escherichia coli										Pink	SA5.1we_244	Does not grow on second culture
				Pink	SA5.1we_277	Escherichia coli										Pink	SA5.1we_245	Lysinibacillus boronitolerans
				Pink	SA5.1we_278	Escherichia coli										Pink	SA5.1we_246	Lysinibacillus xylanilyticus
				Pink	SA5.1we_279	Escherichia coli										Pink	SA5.1we_247	untypical ei second culture, not continued
																Pink	SA5.1we_248	Lysinibacillus xylanilyticus
																Pink	SA5.2we_237	Lysinibacillus xylanilyticus
																Pink	SA5.2we_238	Lysinibacillus xylanilyticus
																Pink	SA5.2we_239	Lysinibacillus xylanilyticus
																Pink	SA5.2we_240	Lysinibacillus xylanilyticus
																Pink	SA5.2we_241	Lysinibacillus xylanilyticus
																Pink	SA5.2we_242	Lysinibacillus xylanilyticus
6	Floor drainage	FD1	Abundantly pink, blue and light colonies	Blue	SA6s1_158	Klebsiella pneumoniae	Individual ligth colonies	Light	SA6s1_55	Acinetobacter baumannii	No growth				Few blue and few pink colonies	Pink	SA6s1_86	No peaks found	No growth
				Blue	SA6s1_159	Klebsiella pneumoniae		Light	SA6s1_56	Acinetobacter baumannii						Pink	SA6s1_87	Vagococcus fluvialis
				Blue	SA6s1_160	Klebsiella pneumoniae		Light	SA6s1_57	Acinetobacter baumannii						Pink	SA6s1_88	Vagococcus fluvialis
				Blue	SA6s1_161	Klebsiella pneumoniae		Light	SA6s1_58	Acinetobacter baumannii						Pink	SA6s1_89	untypical, not continued
				Blue	SA6s1_162	Klebsiella pneumoniae										Pink	SA6s1_90	untypical, not continued
				Pink	SA6s1_163	Escherichia coli										Pink	SA6s1_91	untypical, not continued
				Pink	SA6s1_164	Escherichia coli
				Pink	SA6s1_165	Escherichia coli
				Pink	SA6s1_166	Escherichia coli
				Pink	SA6s1_167	Escherichia coli
				Ligth	SA6s1_168	Proteus mirabilis
				Ligth	SA6s1_169	Proteus mirabilis
		FD2	Abudantly pink and blue colonies, moderately light colonies	Blue	SA6s2_170	Klebsiella pneumoniae	No growth				Abundantly small green colonies, some very small pink colonies	No colonies for second culture			Very small pink colonies and small blue colonies	Pink	SA6s2_92	Vagococcus fluvialis	Moderately pink colonies	No colonies for second culture
				Blue	SA6s2_171	Klebsiella pneumoniae										Pink	SA6s2_93	No Organism Identification possible
				Blue	SA6s2_172	Klebsiella pneumoniae										Pink	SA6s2_94	Vagococcus fluvialis
				Blue	SA6s2_173	Klebsiella pneumoniae										Pink	SA6s2_95	Vagococcus fluvialis
				Blue	SA6s2_174	Klebsiella pneumoniae										Pink	SA6s2_96	No Organism Identification possible
				Pink	SA6s2_175	Escherichia coli										Pink	SA6s2_97	Vagococcus fluvialis
				Pink	SA6s2_176	Escherichia coli
				Pink	SA6s2_177	Escherichia coli
				Pink	SA6s2_178	Escherichia coli
				Pink	SA6s2_179	Escherichia coli
				Light	SA6s2_180	Proteus mirabilis
				Light	SA6s2_181	Proteus mirabilis
		FD3	Abundantly pink colonies, singular ligth blue and light colonies	Pink	SA6s3_182	Escherichia coli	One ligth colony	Light	SA6s3_59	Stenotrophomonas maltophilia	Few very small pink colonies, few individual light green and blue colonies	Pink	SA6s3_344	Proteus mirabilis	One Pink, moderately small pink colonies and light blue colonies	Pink	SA6s3_98	No Organism Identification possible	No growth
				Pink	SA6s3_183	Escherichia coli						Pink	SA6s3_345	Proteus mirabilis		Pink	SA6s3_99	Vagococcus fluvialis
				Pink	SA6s3_184	Escherichia coli						Pink	SA6s3_346	Proteus mirabilis		Pink	SA6s3_100	No Organism Identification possible
				Pink	SA6s3_185	Escherichia coli										Pink	SA6s3_101	No Organism Identification possible
				Pink	SA6s3_186	No peaks found										Pink	SA6s3_102	No Organism Identification possible
				Light	SA6s3_187	Proteus mirabilis										Pink	SA6s3_103	No Organism Identification possible
				Light	SA6s3_188	Proteus mirabilis
	Wastewater	Raw	One pink colony	Pink	SA6.2w_15	Escherichia coli	Two very small pink colonies	Pink	SA6.2w_1	Does not grow on second culture	No growth				Small blue, pink and light colonies	Pink	SA6.1w_22	Lysinibacillus xylanilyticus	One light colony with blue halo, one blue colony, few individual brown colonies	Light	SA6.2w_314	No peaks found
																Pink	SA6.1w_23	Lysinibacillus xylanilyticus		Blue	SA6.2w_315	Does not grow on second culture
																Pink	SA6.1w_24	Lysinibacillus xylanilyticus
																Pink	SA6.1w_25	Lysinibacillus xylanilyticus
		Enrichement	Abundatly pink colonies, moderately light colonies, some really small blue colonies	Light	SA6.1we_249	Acinetobacter chinensis	Moderately small ligth colonies	Ligth	SA6.1we_280	Acinetobacter baumannii	Few very small pink colonies	Pink	SA6.2we_347	Enterococcus gallinarum	Moderately pink colonies, few blue colonies	Pink	SA6.1we_211	Lysinibacillus boronitolerans	No growth
				Light	SA6.1we_250	Acinetobacter baumannii		Ligth	SA6.1we_281	Acinetobacter baumannii		Pink	SA6.2we_348	Enterococcus gallinarum		Pink	SA6.1we_212	Lysinibacillus xylanilyticus
				Pink	SA6.2we_251	Escherichia coli		Ligth	SA6.1we_282	Acinetobacter baumannii		Pink	SA6.2we_349	Enterococcus gallinarum		Pink	SA6.1we_213	Lysinibacillus boronitolerans
				Pink	SA6.2we_252	Escherichia coli		Ligth	SA6.1we_283	Acinetobacter baumannii		Pink	SA6.2we_350	Enterococcus gallinarum		Pink	SA6.1we_214	Lysinibacillus boronitolerans
				Pink	SA6.2we_253	Escherichia coli										Pink	SA6.1we_215	Lysinibacillus boronitolerans
				Pink	SA6.2we_254	Escherichia coli										Pink	SA6.1we_216	Untypical in the second culture, not continued
				Pink	SA6.2we_255	Escherichia coli										Pink	SA6.2we_217	Untypical in the second culture, not continued
																Pink	SA6.2we_218	Lysinibacillus boronitolerans

## Sheet: Supp.Table 2_List_of_species
Supplementary Table 2. List of all identified species (n=37) isolated from floor drainage and wastewater samples from six South African abattoirs using five different selective chromogenic agar media (CHROMagar orientation+ESBL-supplement, CHROMagar mSuperCARBA, CHROMagar VRE, CHROMagar MRSA, and CHROMagar CandidaPlus).
Acinetobacter baumannii
Acinetobacter chinensis
Acinetobacter nosocomialis
Acinetobacter pittii
Acinetobacter sichuanensis
Bacillus cereus
Bacillus licheniformis
Brevundimonas vesicularis
Candida parapsilosis
Citrobacter sedlakii
Enterobacter cloacae
Enterococcus faecium
Enterococcus gallinarum
Escherichia coli
Klebsiella pneumoniae
Lysinibacillus boronitolerans
Lysinibacillus fusiformis
Lysinibacillus sphaericus
Lysinibacillus xylanilyticus
Myerozyma guilliermondii
Proteus hauseri
Proteus mirabilis
Proteus penneri
Proteus vulgaris
Pseudomonas cirtonellosis
Pseudomonas fragi
Pseudomonas fulva
Pseudomonas mendocina
Pseudomonas monteilii
Pseudomonas oleovorans
Pseudomonas otitidis
Pseudomonas pentosaceus
Pseudomonas putida
Serratia fonticola
Sphingobacterium multivorum
Stenotrophomonas maltophilia
Vagococcus fluvialis
